# Supplementary material for: Clinicopathological Features of Gastric Cancer with Autoimmune Gastritis
Source: Biomedicines. 2022 Apr 12;10(4):884. doi: 10.3390/biomedicines10040884 (PMC9031450; doi:10.3390/biomedicines10040884)
Supplement: Supplementary file 1 [file biomedicines-10-00884-s001.zip]

Archive with 1 entries (1 files):
- biomedicines-1644194-supplementary.pdf
